# Supplementary material for: Clinical Outcome and Costs Based on the Degree of Vitamin K Antagonist Control for Non-Valvular Atrial Fibrillation
Source: J Clin Med. 2025 Feb 4;14(3):998. doi: 10.3390/jcm14030998 (PMC11818192; doi:10.3390/jcm14030998)
Supplement: Supplementary file 1 [file jcm-14-00998-s001.zip]

Archive with 1 entries (1 files):
- jcm-3442389-supplementary.pdf
